# Supplementary material for: Longitudinal Speckle Tracking Strain Abnormalities in Chagas Disease: A Systematic Review and Meta-Analysis
Source: J Clin Med. 2022 Jan 31;11(3):769. doi: 10.3390/jcm11030769 (PMC8846382; doi:10.3390/jcm11030769)
Supplement: Supplementary file 1 [file jcm-11-00769-s001.zip]

Archive with 1 entries (1 files):
- jcm-1507241-supplementary.pdf
